# Supplementary material for: Sex and Genetic Differences in Behavioral Engagement of Crossed High Alcohol‐Preferring and Low Alcohol‐Preferring Mice
Source: Genes Brain Behav. 2025 Jun 10;24(3):e70026. doi: 10.1111/gbb.70026 (PMC12150243; doi:10.1111/gbb.70026)
Supplement: Supplementary file 2 — Table S1‐S5. [file GBB-24-e70026-s004.xlsx]

## Sheet: Table S1
	Comparison : cHAP vs LAP		Table S1. 5-Choice Performance During Training and Baseline of cHAP and LAP Mice
	Assessment	Measure	Analysis Test	Effect	F(df)	P-value	Significant Post-Hoc Sessions
	Training 5 sec	Correct	RM Two-Way ANOVA	Time	F (2.925, 169.6) = 10.01	0.0001*
				Group	F (1, 58) = 1.430	0.2366
				Interaction	F (4, 232) = 2.509	0.0427*	ns
		Trials	RM Two-Way ANOVA	Time	F (2.326, 134.9) = 1.328	0.2691
				Group	F (1, 58) = 1.810	0.1838
				Interaction	F (4, 232) = 1.735	0.1430
		Accuracy	RM Two-Way ANOVA	Time	F (2.274, 129.6) = 10.30	0.0001*
				Group	F (1, 57) = 0.6797	0.4131
				Interaction	F (4, 228) = 0.7631	0.5503
		Omission (%)	RM Two-Way ANOVA	Time	F (2.636, 150.3) = 4.327	0.0082*
				Group	F (1, 57) = 1.693	0.1984
				Interaction	F (4, 228) = 2.772	0.0280*	ns
		Reward Collection Latency	Mixed-Model	Time	F (1.629, 91.22) = 0.7439	0.4524
				Group	F (1, 58) = 0.9333	0.3380
				Interaction	F (4, 224) = 0.6397	0.6347
		Correct Latency	Mixed-Model	Time	F (2.003, 111.1) = 1.136	0.3250
				Group	F (1, 57) = 2.598	0.1125
				Interaction	F (4, 222) = 0.5184	0.7223
		Incorrect Latency	Mixed-Model	Time	F (3.137, 174.1) = 4.670	0.0032*
				Group	F (1, 57) = 1.336	0.2526
				Interaction	F (4, 222) = 0.2632	0.9014
		Premature (%)	RM Two-Way ANOVA	Time	F (2.161, 123.2) = 40.01	0.0001*
				Group	F (1, 57) = 1.428	0.2370
				Interaction	F (4, 228) = 0.2361	0.9178
		Perseverative (%)	RM Two-Way ANOVA	Time	F (2.945, 167.9) = 5.923	0.0008*
				Group	F (1, 57) = 4.257	0.0437*
				Interaction	F (4, 228) = 1.312	0.2664
		ITI Tray Entries	RM Two-Way ANOVA	Time	F (1.412, 81.87) = 15.44	0.0001*
				Group	F (1, 58) = 0.7361	0.3944
				Interaction	F (4, 232) = 0.6049	0.6595
	Training 2 sec	Correct	RM Two-Way ANOVA	Time	F (3.578, 204.0) = 2.230	0.0744&
				Group	F (1, 57) = 34.91	0.0001*
				Interaction	F (4, 228) = 1.300	0.2708
		Trials	RM Two-Way ANOVA	Time	F (3.308, 188.5) = 0.6335	0.6095
				Group	F (1, 57) = 29.67	0.0001*
				Interaction	F (4, 228) = 1.448	0.2191
		Accuracy	RM Two-Way ANOVA	Time	F (3.629, 206.9) = 0.5725	0.6662
				Group	F (1, 57) = 7.093	0.0100*
				Interaction	F (4, 228) = 1.661	0.1600
		Omission (%)	RM Two-Way ANOVA	Time	F (3.753, 213.9) = 4.689	0.0015*
				Group	F (1, 57) = 35.25	0.0001*
				Interaction	F (4, 228) = 1.587	0.1787
		Reward Collection Latency	Mixed-Model	Time	F (2.258, 127.0) = 0.7527	0.4880
				Group	F (1, 57) = 22.88	0.0001*
				Interaction	F (4, 225) = 0.4476	0.7741
		Correct Latency	Mixed-Model	Time	F (2.033, 114.3) = 1.274	0.2838
				Group	F (1, 57) = 15.13	0.0003*
				Interaction	F (4, 225) = 1.746	0.1408
		Incorrect Latency	Mixed-Model	Time	F (3.718, 202.6) = 0.6568	0.6117
				Group	F (1, 57) = 5.863	0.0187*
				Interaction	F (4, 218) = 1.103	0.3562
		Premature (%)	Mixed-Model	Time	F (3.252, 184.5) = 1.002	0.3975
				Group	F (1, 57) = 1.538	0.2200
				Interaction	F (4, 227) = 0.7081	0.5871
		Perseverative (%)	Mixed-Model	Time	F (3.376, 191.6) = 2.527	0.0518&
				Group	F (1, 57) = 0.1414	0.7083
				Interaction	F (4, 227) = 2.180	0.0720&
		ITI Tray Entries	RM Two-Way ANOVA	Time	F (3.199, 182.4) = 3.016	0.0284*
				Group	F (1, 57) = 3.864	0.0542&
				Interaction	F (4, 228) = 1.773	0.1351
	Training 1 sec	Correct	RM Two-Way ANOVA	Time	F (3.367, 191.9) = 4.298	0.0042*
				Group	F (1, 57) = 48.95	0.0001*
				Interaction	F (4, 228) = 0.4348	0.7834
		Trials	RM Two-Way ANOVA	Time	F (3.266, 186.1) = 7.831	0.0001*
				Group	F (1, 57) = 44.66	0.0001*
				Interaction	F (4, 228) = 0.7168	0.5812
		Accuracy	Mixed-Model	Time	F (3.295, 182.1) = 1.769	0.1492
				Group	F (1, 57) = 14.01	0.0004*
				Interaction	F (4, 221) = 1.386	0.2397
		Omission (%)	RM Two-Way ANOVA	Time	F (3.329, 189.7) = 4.690	0.0025*
				Group	F (1, 57) = 44.31	0.0001*
				Interaction	F (4, 228) = 2.708	0.0311*	1, 2, 3, 4, 5
		Reward Collection Latency	Mixed-Model	Time	F (2.266, 122.9) = 0.4502	0.6630
				Group	F (1, 57) = 5.570	0.0217*
				Interaction	F (4, 217) = 1.085	0.3649
		Correct Latency	Mixed-Model	Time	F (2.311, 125.4) = 0.9992	0.3803
				Group	F (1, 57) = 4.664	0.0350*
				Interaction	F (4, 217) = 0.3231	0.8623
		Incorrect Latency	Mixed-Model	Time	F (3.461, 185.2) = 2.762	0.0360*
				Group	F (1, 57) = 28.00	0.0001*
				Interaction	F (4, 214) = 1.222	0.3024	3, 4
		Premature (%)	Mixed-Model	Time	F (2.770, 153.7) = 3.126	0.0311*
				Group	F (1, 57) = 4.334	0.0419*
				Interaction	F (4, 222) = 1.661	0.1600
		Perseverative (%)	Mixed-Model	Time	F (3.504, 193.6) = 2.800	0.0334*
				Group	F (1, 57) = 0.6930	0.4086
				Interaction	F (4, 221) = 0.5752	0.6809
		ITI Tray Entries	RM Two-Way ANOVA	Time	F (3.038, 173.2) = 13.39	0.0001*
				Group	F (1, 57) = 0.8919	0.3489
				Interaction	F (4, 228) = 0.8130	0.5180
	Baseline 5 sec	Correct	RM Two-Way ANOVA	Time	F (3.280, 187.0) = 1.242	0.2958
				Group	F (1, 57) = 21.61	0.0001*
				Interaction	F (4, 228) = 1.790	0.1316
		Trials	RM Two-Way ANOVA	Time	F (3.188, 181.7) = 0.6732	0.5783
				Group	F (1, 57) = 19.21	0.0001*
				Interaction	F (4, 228) = 1.009	0.4035
		Accuracy	Mixed-Model	Time	F (2.206, 124.7) = 2.397	0.0897
				Group	F (1, 57) = 1.175	0.2828
				Interaction	F (4, 226) = 4.539	0.0015*	ns
		Omission (%)	Mixed-Model	Time	F (2.757, 156.4) = 0.7656	0.5049
				Group	F (1, 57) = 19.21	0.0001*
				Interaction	F (4, 227) = 0.2049	0.9355
		Reward Collection Latency	Mixed-Model	Time	F (3.217, 180.1) = 0.2470	0.8759
				Group	F (1, 57) = 12.59	0.0008*
				Interaction	F (4, 224) = 1.758	0.1384
		Correct Latency	Mixed-Model	Time	F (3.028, 169.5) = 1.004	0.3932
				Group	F (1, 57) = 13.79	0.0005*
				Interaction	F (4, 224) = 0.9933	0.4120
		Incorrect Latency	Mixed-Model	Time	F (3.212, 175.1) = 1.006	0.3952
				Group	F (1, 57) = 2.946	0.0915
				Interaction	F (4, 218) = 0.07966	0.9885
		Premature (%)	Mixed-Model	Time	F (2.659, 150.2) = 1.840	0.1490
				Group	F (1, 57) = 0.02027	0.8873
				Interaction	F (4, 226) = 0.8303	0.5071
		Perseverative (%)	Mixed-Model	Time	F (3.407, 192.5) = 2.128	0.0897
				Group	F (1, 57) = 0.01631	0.8988
				Interaction	F (4, 226) = 1.709	0.1489
		ITI Tray Entries	RM Two-Way ANOVA	Interaction	F (4, 188) = 1.543	0.1915
				Time	F (2.831, 133.1) = 5.628	0.0014*
				Group	F (1, 47) = 0.7831	0.3807

## Sheet: Table S2
	Comparison : cHAP vs LAP		Table S2. 5-Choice Performance During Training and Baseline Dissected by Sex and Genetic Line
	Assessment	Comparison	Measure	Analysis Test	Effect	F(df)	p-value	Significant Post-Hoc Sessions
	Training 5 sec	cHAP-M vs cHAP-F	Correct	RM Two-Way ANOVA	Time	F (2.876, 109.3) = 12.04	0.0001*
					Group	F (1, 38) = 2.484	0.1233
					Interaction	F (4, 152) = 0.1130	0.9778
		LAP-M vs LAP-F		RM Two-Way ANOVA	Time	F (2.310, 41.58) = 3.092	0.0491*
					Group	F (1, 18) = 3.441	0.0801
					Interaction	F (4, 72) = 0.2153	0.9291
		cHAP-M vs LAP-M		RM Two-Way ANOVA	Time	F (2.887, 80.84) = 5.089	0.0032*
					Group	F (1, 28) = 8.122	0.0081*
					Interaction	F (4, 112) = 1.989	0.1010
		cHAP-F vs LAP-F		RM Two-Way ANOVA	Time	F (2.925, 81.90) = 4.679	0.0049*
					Group	F (1, 28) = 0.7732	0.3867
					Interaction	F (4, 112) = 0.8052	0.5243
		cHAP-M vs cHAP-F	Trials	RM Two-Way ANOVA	Time	F (2.387, 90.71) = 2.723	0.0614&
					Group	F (1, 38) = 2.859	0.0990
					Interaction	F (4, 152) = 0.2070	0.9342
		LAP-M vs LAP-F		RM Two-Way ANOVA	Time	F (1.799, 32.38) = 0.8137	0.4404
					Group	F (1, 18) = 3.278	0.0870
					Interaction	F (4, 72) = 0.2475	0.9103
		cHAP-M vs LAP-M		RM Two-Way ANOVA	Time	F (2.237, 62.65) = 0.8617	0.4382
					Group	F (1, 28) = 9.361	0.0048*
					Interaction	F (4, 112) = 1.093	0.3638
		cHAP-F vs LAP-F		RM Two-Way ANOVA	Time	F (2.379, 66.62) = 0.4890	0.6479
					Group	F (1, 28) = 0.6679	0.4207
					Interaction	F (4, 112) = 1.109	0.3561
		cHAP-M vs cHAP-F	Accuracy	RM Two-Way ANOVA	Time	F (2.323, 85.95) = 9.596	0.0001*
					Group	F (1, 37) = 1.168	0.2867
					Interaction	F (4, 148) = 0.1429	0.9659
		LAP-M vs LAP-F		RM Two-Way ANOVA	Time	F (1.865, 33.57) = 3.031	0.0649&
					Group	F (1, 18) = 1.179	0.2919
					Interaction	F (4, 72) = 0.2056	0.9345
		cHAP-M vs LAP-M		RM Two-Way ANOVA	Time	F (2.244, 62.83) = 5.543	0.0045*
					Group	F (1, 28) = 3.191	0.0849
					Interaction	F (4, 112) = 0.7617	0.5524
		cHAP-F vs LAP-F		RM Two-Way ANOVA	Time	F (2.262, 61.07) = 4.567	0.0112*
					Group	F (1, 27) = 0.3000	0.5884
					Interaction	F (4, 108) = 0.3598	0.8367
		cHAP-M vs cHAP-F	Omission (%)	RM Two-Way ANOVA	Time	F (2.428, 89.85) = 7.057	0.0007*
					Group	F (1, 37) = 2.809	0.1022
					Interaction	F (4, 148) = 0.2367	0.9172
		LAP-M vs LAP-F		RM Two-Way ANOVA	Time	F (2.086, 37.55) = 1.648	0.2053
					Group	F (1, 18) = 3.493	0.0780&
					Interaction	F (4, 72) = 1.195	0.3206
		cHAP-M vs LAP-M		RM Two-Way ANOVA	Time	F (2.518, 70.50) = 2.272	0.0981
					Group	F (1, 28) = 9.404	0.0048*
					Interaction	F (4, 112) = 2.681	0.0352*	ns
		cHAP-F vs LAP-F		RM Two-Way ANOVA	Time	F (2.625, 70.86) = 2.257	0.0972
					Group	F (1, 27) = 0.7517	0.3936
					Interaction	F (4, 108) = 1.152	0.3362
		cHAP-M vs cHAP-F	Reward Collection Latency	Mixed-Model	Time	F (1.810, 66.96) = 0.7341	0.4710
					Group	F (1, 38) = 2.479	0.1237
					Interaction	F (4, 148) = 0.5502	0.6992
		LAP-M vs LAP-F		Mixed-Model	Time	F (1.278, 21.72) = 0.6143	0.4800
					Group	F (1, 18) = 3.865	0.0649&
					Interaction	F (4, 68) = 0.7652	0.5516
		cHAP-M vs LAP-M		Mixed-Model	Time	F (1.671, 45.10) = 0.8591	0.4124
					Group	F (1, 28) = 7.367	0.0112*
					Interaction	F (4, 108) = 1.504	0.2061
		cHAP-F vs LAP-F		Mixed-Model	Time	F (1.619, 43.73) = 0.1445	0.8221
					Group	F (1, 28) = 1.195	0.2837
					Interaction	F (4, 108) = 0.6417	0.6339
		cHAP-M vs cHAP-F	Correct Latency	Mixed-Model	Time	F (1.946, 70.55) = 1.622	0.2054
					Group	F (1, 37) = 3.519	0.0686&
					Interaction	F (4, 145) = 0.3623	0.8351
		LAP-M vs LAP-F		Mixed-Model	Time	F (2.107, 36.35) = 0.3899	0.6906
					Group	F (1, 18) = 2.334	0.1439
					Interaction	F (4, 69) = 0.4511	0.7713
		cHAP-M vs LAP-M		Mixed-Model	Time	F (2.166, 59.01) = 0.4520	0.6540
					Group	F (1, 28) = 10.33	0.0033*
					Interaction	F (4, 109) = 1.292	0.2775
		cHAP-F vs LAP-F		Mixed-Model	Time	F (1.989, 52.21) = 0.7711	0.4670
					Group	F (1, 27) = 0.3213	0.5755
					Interaction	F (4, 105) = 0.1920	0.9421
		cHAP-M vs cHAP-F	Incorrect Latency	Mixed-Model	Time	F (3.025, 108.1) = 5.320	0.0018*
					Group	F (1, 37) = 2.281	0.1395
					Interaction	F (4, 143) = 0.3695	0.8301
		LAP-M vs LAP-F		Mixed-Model	Time	F (2.674, 47.46) = 1.006	0.3919
					Group	F (1, 18) = 2.764	0.1137
					Interaction	F (4, 71) = 0.5277	0.7157
		cHAP-M vs LAP-M		Mixed-Model	Time	F (3.173, 86.48) = 2.316	0.0779&
					Group	F (1, 28) = 6.858	0.0141*
					Interaction	F (4, 109) = 0.5899	0.6707
		cHAP-F vs LAP-F		Mixed-Model	Time	F (3.131, 82.18) = 2.389	0.0722&
					Group	F (1, 27) = 0.6073	0.4426
					Interaction	F (4, 105) = 0.5809	0.6771
		cHAP-M vs cHAP-F	Premature (%)	RM Two-Way ANOVA	Time	F (1.943, 71.90) = 24.55	0.0001*
					Group	F (1, 37) = 0.05452	0.8167
					Interaction	F (4, 148) = 0.5102	0.7283
		LAP-M vs LAP-F		RM Two-Way ANOVA	Time	F (2.673, 48.12) = 18.18	0.0001*
					Group	F (1, 18) = 0.05662	0.8146
					Interaction	F (4, 72) = 1.196	0.3198
		cHAP-M vs LAP-M		RM Two-Way ANOVA	Time	F (2.153, 60.29) = 18.14	0.0001*
					Group	F (1, 28) = 0.3716	0.5470
					Interaction	F (4, 112) = 0.4706	0.7572
		cHAP-F vs LAP-F		RM Two-Way ANOVA	Time	F (2.188, 59.06) = 21.71	0.0001*
					Group	F (1, 27) = 1.112	0.3009
					Interaction	F (4, 108) = 1.423	0.2313
		cHAP-M vs cHAP-F	Perseverative (%)	RM Two-Way ANOVA	Time	F (2.839, 105.0) = 8.000	0.0001*
					Group	F (1, 37) = 0.4703	0.4971
					Interaction	F (4, 148) = 0.2960	0.8802
		LAP-M vs LAP-F		RM Two-Way ANOVA	Time	F (2.749, 49.48) = 1.305	0.2831
					Group	F (1, 18) = 0.8220	0.3766
					Interaction	F (4, 72) = 0.4773	0.7523
		cHAP-M vs LAP-M		RM Two-Way ANOVA	Time	F (2.888, 80.85) = 3.002	0.0371*
					Group	F (1, 28) = 0.4544	0.5058
					Interaction	F (4, 112) = 0.4341	0.7837
		cHAP-F vs LAP-F		RM Two-Way ANOVA	Time	F (2.964, 80.04) = 2.891	0.0410*
					Group	F (1, 27) = 5.248	0.0300*
					Interaction	F (4, 108) = 1.647	0.1677
		cHAP-M vs cHAP-F	ITI Tray Entries	RM Two-Way ANOVA	Time	F (1.381, 52.46) = 8.634	0.0021*
					Group	F (1, 38) = 3.234	0.0801
					Interaction	F (4, 152) = 1.643	0.1662
		LAP-M vs LAP-F		RM Two-Way ANOVA	Time	F (1.648, 29.66) = 10.57	0.0007*
					Group	F (1, 18) = 3.368	0.0830
					Interaction	F (4, 72) = 4.898	0.0015*	ns
		cHAP-M vs LAP-M		RM Two-Way ANOVA	Time	F (1.427, 39.95) = 5.160	0.0181*
					Group	F (1, 28) = 1.554	0.2229
					Interaction	F (4, 112) = 1.555	0.1914
		cHAP-F vs LAP-F		RM Two-Way ANOVA	Time	F (1.493, 41.80) = 12.18	0.0003*
					Group	F (1, 28) = 7.237	0.0119*
					Interaction	F (4, 112) = 4.765	0.0014*	ns
	Training 2 sec	cHAP-M vs cHAP-F	Correct	RM Two-Way ANOVA	Time	F (3.023, 111.9) = 2.662	0.0511&
					Group	F (1, 37) = 0.2335	0.6318
					Interaction	F (4, 148) = 0.7509	0.5589
		LAP-M vs LAP-F		RM Two-Way ANOVA	Time	F (2.968, 53.43) = 1.158	0.3342
					Group	F (1, 18) = 0.3468	0.5633
					Interaction	F (4, 72) = 1.497	0.2120
		cHAP-M vs LAP-M		RM Two-Way ANOVA	Time	F (2.841, 79.54) = 1.001	0.3937
					Group	F (1, 28) = 13.25	0.0011*
					Interaction	F (4, 112) = 0.5804	0.6775
		cHAP-F vs LAP-F		RM Two-Way ANOVA	Time	F (3.619, 97.71) = 1.781	0.1450
					Group	F (1, 27) = 22.53	0.0001*
					Interaction	F (4, 108) = 2.965	0.0228*	1, 2, 4, 5
		cHAP-M vs cHAP-F	Trials	RM Two-Way ANOVA	Time	F (2.670, 152.2) = 0.2924	0.8078
					Group	F (1, 57) = 0.4405	0.5096
					Interaction	F (4, 228) = 0.1096	0.9791
		LAP-M vs LAP-F		RM Two-Way ANOVA	Time	F (3.156, 56.82) = 0.9935	0.4055
					Group	F (1, 18) = 1.038	0.3217
					Interaction	F (4, 72) = 2.218	0.0755&
		cHAP-M vs LAP-M		RM Two-Way ANOVA	Time	F (2.906, 81.37) = 0.3524	0.7812
					Group	F (1, 28) = 10.31	0.0033*
					Interaction	F (4, 112) = 0.5976	0.6651
		cHAP-F vs LAP-F		RM Two-Way ANOVA	Time	F (3.093, 145.4) = 3.140	0.0260*
					Group	F (1, 47) = 36.73	0.0001*
					Interaction	F (4, 188) = 4.445	0.0019*	1, 2, 4, 5
		cHAP-M vs cHAP-F	Accuracy	RM Two-Way ANOVA	Time	F (2.907, 107.6) = 1.063	0.3669
					Group	F (1, 37) = 1.713	0.1987
					Interaction	F (4, 148) = 1.672	0.1594
		LAP-M vs LAP-F		RM Two-Way ANOVA	Time	F (3.823, 68.81) = 0.7809	0.5363
					Group	F (1, 18) = 3.388	0.0822
					Interaction	F (4, 72) = 1.144	0.3430
		cHAP-M vs LAP-M		RM Two-Way ANOVA	Time	F (2.932, 82.09) = 1.136	0.3387
					Group	F (1, 28) = 5.278	0.0293*
					Interaction	F (4, 112) = 2.929	0.0240*	ns
		cHAP-F vs LAP-F		RM Two-Way ANOVA	Time	F (3.334, 90.03) = 0.4600	0.7309
					Group	F (1, 27) = 5.220	0.0304*
					Interaction	F (4, 108) = 0.6686	0.6152
		cHAP-M vs cHAP-F	Omission (%)	RM Two-Way ANOVA	Time	F (3.219, 119.1) = 6.194	0.0004*
					Group	F (1, 37) = 0.1033	0.7497
					Interaction	F (4, 148) = 1.100	0.3591
		LAP-M vs LAP-F		RM Two-Way ANOVA	Time	F (2.702, 48.63) = 1.593	0.2065
					Group	F (1, 18) = 1.338	0.2625
					Interaction	F (4, 72) = 1.162	0.3348
		cHAP-M vs LAP-M		RM Two-Way ANOVA	Time	F (3.274, 91.68) = 2.709	0.0450*
					Group	F (1, 28) = 17.34	0.0003*
					Interaction	F (4, 112) = 0.5762	0.6805
		cHAP-F vs LAP-F		RM Two-Way ANOVA	Time	F (3.398, 91.74) = 2.684	0.0445*
					Group	F (1, 27) = 24.97	0.0001*
					Interaction	F (4, 108) = 3.177	0.0164*	1, 4, 5
		cHAP-M vs cHAP-F	Reward Collection Latency	RM Two-Way ANOVA	Time	F (2.274, 84.12) = 0.4728	0.6494
					Group	F (1, 37) = 0.4926	0.4872
					Interaction	F (4, 148) = 0.2787	0.8914
		LAP-M vs LAP-F		Mixed-Model	Time	F (1.891, 32.61) = 0.4420	0.6356
					Group	F (1, 18) = 0.2609	0.6157
					Interaction	F (4, 69) = 2.366	0.0613&
		cHAP-M vs LAP-M		Mixed-Model	Time	F (2.067, 56.34) = 2.156	0.1236
					Group	F (1, 28) = 11.81	0.0019*
					Interaction	F (4, 109) = 2.101	0.0855
		cHAP-F vs LAP-F		RM Two-Way ANOVA	Time	F (1.371, 37.01) = 2.464	0.1154
					Group	F (1, 27) = 10.70	0.0029*
					Interaction	F (4, 108) = 1.326	0.2650
		cHAP-M vs cHAP-F	Correct Latency	RM Two-Way ANOVA	Time	F (2.858, 105.7) = 0.8075	0.4872
					Group	F (1, 37) = 1.448	0.2365
					Interaction	F (4, 148) = 1.778	0.1363
		LAP-M vs LAP-F		Mixed-Model	Time	F (1.485, 25.61) = 0.8785	0.3983
					Group	F (1, 18) = 1.100	0.3081
					Interaction	F (4, 69) = 0.5246	0.7179
		cHAP-M vs LAP-M		Mixed-Model	Time	F (1.740, 47.42) = 1.275	0.2855
					Group	F (1, 28) = 7.103	0.0126*
					Interaction	F (4, 109) = 1.021	0.4000
		cHAP-F vs LAP-F		RM Two-Way ANOVA	Time	F (3.256, 87.90) = 2.391	0.0691&
					Group	F (1, 27) = 13.09	0.0012*
					Interaction	F (4, 108) = 1.677	0.1606
		cHAP-M vs cHAP-F	Incorrect Latency	Mixed-Model	Time	F (3.298, 119.5) = 1.105	0.3527
					Group	F (1, 37) = 1.292	0.2630
					Interaction	F (4, 145) = 0.5268	0.7162
		LAP-M vs LAP-F		Mixed-Model	Time	F (3.058, 49.69) = 0.6600	0.5833
					Group	F (1, 18) = 0.3387	0.5678
					Interaction	F (4, 65) = 2.243	0.0739&
		cHAP-M vs LAP-M		Mixed-Model	Time	F (3.618, 96.79) = 1.486	0.2167
					Group	F (1, 28) = 3.562	0.0695&
					Interaction	F (4, 107) = 1.011	0.4051
		cHAP-F vs LAP-F		Mixed-Model	Time	F (3.218, 82.85) = 0.6941	0.5679
					Group	F (1, 27) = 2.455	0.1288
					Interaction	F (4, 103) = 2.869	0.0267*	ns
		cHAP-M vs cHAP-F	Premature (%)	RM Two-Way ANOVA	Time	F (3.331, 123.3) = 1.584	0.1921
					Group	F (1, 37) = 0.08848	0.7678
					Interaction	F (4, 148) = 1.927	0.1089
		LAP-M vs LAP-F		Mixed-Model	Time	F (2.256, 40.05) = 0.4662	0.6538
					Group	F (1, 18) = 0.01625	0.9000
					Interaction	F (4, 71) = 1.355	0.2584
		cHAP-M vs LAP-M		Mixed-Model	Time	F (2.550, 70.76) = 1.378	0.2583
					Group	F (1, 28) = 0.5133	0.4796
					Interaction	F (4, 111) = 1.769	0.1401
		cHAP-F vs LAP-F		RM Two-Way ANOVA	Time	F (3.439, 92.86) = 1.544	0.2029
					Group	F (1, 27) = 1.344	0.2565
					Interaction	F (4, 108) = 0.6784	0.6084
		cHAP-M vs cHAP-F	Perseverative (%)	RM Two-Way ANOVA	Time	F (3.553, 131.5) = 0.9677	0.4206
					Group	F (1, 37) = 28.39	0.0001*
					Interaction	F (4, 148) = 0.2785	0.8915
		LAP-M vs LAP-F		Mixed-Model	Time	F (2.911, 51.68) = 2.044	0.1208
					Group	F (1, 18) = 11.11	0.0037*
					Interaction	F (4, 71) = 1.015	0.4054
		cHAP-M vs LAP-M		Mixed-Model	Time	F (2.426, 67.31) = 2.053	0.1267
					Group	F (1, 28) = 0.01978	0.8892
					Interaction	F (4, 111) = 3.432	0.0110*	1
		cHAP-F vs LAP-F		RM Two-Way ANOVA	Time	F (3.572, 96.46) = 1.544	0.2010
					Group	F (1, 27) = 0.1448	0.7065
					Interaction	F (4, 108) = 0.5530	0.6972
		cHAP-M vs cHAP-F	ITI Tray Entries	RM Two-Way ANOVA	Time	F (3.046, 112.7) = 3.454	0.0184*
					Group	F (1, 37) = 9.007	0.0048*
					Interaction	F (4, 148) = 1.149	0.3360
		LAP-M vs LAP-F		RM Two-Way ANOVA	Time	F (2.893, 52.07) = 2.864	0.0473*
					Group	F (1, 18) = 0.7460	0.3991
					Interaction	F (4, 72) = 1.268	0.2906
		cHAP-M vs LAP-M		RM Two-Way ANOVA	Time	F (2.728, 76.38) = 3.283	0.0291*
					Group	F (1, 28) = 3.371	0.0770&
					Interaction	F (4, 112) = 1.248	0.2947
		cHAP-F vs LAP-F		RM Two-Way ANOVA	Time	F (2.991, 80.75) = 0.5829	0.6274
					Group	F (1, 27) = 0.9108	0.3484
					Interaction	F (4, 108) = 1.026	0.3972
	Training 1 sec	cHAP-M vs cHAP-F	Correct	RM Two-Way ANOVA	Time	F (3.409, 126.1) = 2.930	0.0302*
					Group	F (1, 37) = 0.2093	0.6500
					Interaction	F (4, 148) = 2.534	0.0427*	ns
		LAP-M vs LAP-F		RM Two-Way ANOVA	Time	F (2.878, 51.80) = 2.863	0.0476*
					Group	F (1, 18) = 1.621	0.2191
					Interaction	F (4, 72) = 0.4521	0.7706
		cHAP-M vs LAP-M		RM Two-Way ANOVA	Time	F (3.289, 92.08) = 1.650	0.1790
					Group	F (1, 28) = 18.82	0.0002*
					Interaction	F (4, 112) = 0.2386	0.9160
		cHAP-F vs LAP-F		RM Two-Way ANOVA	Time	F (3.282, 88.61) = 3.910	0.0093*
					Group	F (1, 27) = 30.83	0.0001*
					Interaction	F (4, 108) = 0.6422	0.6336
		cHAP-M vs cHAP-F	Trials	RM Two-Way ANOVA	Time	F (3.318, 122.8) = 7.630	0.0001*
					Group	F (1, 37) = 2.441	0.1267
					Interaction	F (4, 148) = 2.465	0.0475*	ns
		LAP-M vs LAP-F		RM Two-Way ANOVA	Time	F (2.786, 50.15) = 2.752	0.0561&
					Group	F (1, 18) = 5.203	0.0349*
					Interaction	F (4, 72) = 0.5375	0.7086
		cHAP-M vs LAP-M		RM Two-Way ANOVA	Time	F (3.153, 88.28) = 3.514	0.0169*
					Group	F (1, 28) = 19.87	0.0001*
					Interaction	F (4, 112) = 0.5611	0.6914
		cHAP-F vs LAP-F		RM Two-Way ANOVA	Time	F (3.283, 88.64) = 5.323	0.0015*
					Group	F (1, 27) = 29.39	0.0001*
					Interaction	F (4, 108) = 0.8825	0.4770
		cHAP-M vs cHAP-F	Accuracy	RM Two-Way ANOVA	Time	F (2.733, 101.1) = 0.7123	0.5344
					Group	F (1, 37) = 1.723	0.1974
					Interaction	F (4, 148) = 1.802	0.1315
		LAP-M vs LAP-F		Mixed-Model	Time	F (2.889, 46.94) = 0.7761	0.5088
					Group	F (1, 18) = 0.1478	0.7051
					Interaction	F (4, 65) = 0.9951	0.4167
		cHAP-M vs LAP-M		Mixed-Model	Time	F (2.453, 68.07) = 4.072	0.0151*
					Group	F (1, 28) = 4.808	0.0368*
					Interaction	F (4, 111) = 3.010	0.0212*	ns
		cHAP-F vs LAP-F		Mixed-Model	Time	F (2.589, 66.01) = 0.2868	0.8058
					Group	F (1, 27) = 11.34	0.0023*
					Interaction	F (4, 102) = 0.3575	0.8383
		cHAP-M vs cHAP-F	Omission (%)	RM Two-Way ANOVA	Time	F (3.118, 115.4) = 1.751	0.1583
					Group	F (1, 37) = 0.2313	0.6334
					Interaction	F (4, 148) = 1.180	0.3219
		LAP-M vs LAP-F		RM Two-Way ANOVA	Time	F (2.610, 46.98) = 2.540	0.0754&
					Group	F (1, 18) = 0.1690	0.6858
					Interaction	F (4, 72) = 0.6434	0.6333
		cHAP-M vs LAP-M		RM Two-Way ANOVA	Time	F (3.270, 91.56) = 3.455	0.0169*
					Group	F (1, 28) = 22.87	0.0001*
					Interaction	F (4, 112) = 0.9819	0.4205
		cHAP-F vs LAP-F		RM Two-Way ANOVA	Time	F (2.947, 79.58) = 2.399	0.0752&
					Group	F (1, 27) = 20.36	0.0001*
					Interaction	F (4, 108) = 2.391	0.0552&
		cHAP-M vs cHAP-F	Reward Collection Latency	RM Two-Way ANOVA	Time	F (2.250, 83.24) = 0.4361	0.6713
					Group	F (1, 37) = 0.8340	0.3670
					Interaction	F (4, 148) = 1.162	0.3302
		LAP-M vs LAP-F		Mixed-Model	Time	F (2.230, 34.01) = 0.6714	0.5332
					Group	F (1, 18) = 3.531	0.0765&
					Interaction	F (4, 61) = 1.157	0.3389
		cHAP-M vs LAP-M		Mixed-Model	Time	F (1.866, 50.37) = 1.362	0.2647
					Group	F (1, 28) = 4.297	0.0475*
					Interaction	F (4, 108) = 0.5248	0.7177
		cHAP-F vs LAP-F		Mixed-Model	Time	F (2.996, 75.64) = 2.563	0.0610&
					Group	F (1, 27) = 1.640	0.2113
					Interaction	F (4, 101) = 2.585	0.0414*
		cHAP-M vs cHAP-F	Correct Latency	RM Two-Way ANOVA	Time	F (1.585, 58.66) = 0.7155	0.4624
					Group	F (1, 37) = 9.677	0.0036*
					Interaction	F (4, 148) = 0.3421	0.8491	ns
		LAP-M vs LAP-F		Mixed-Model	Time	F (1.443, 22.01) = 0.4403	0.5857
					Group	F (1, 18) = 1.522	0.2332
					Interaction	F (4, 61) = 0.6448	0.6327
		cHAP-M vs LAP-M		Mixed-Model	Time	F (2.152, 58.11) = 0.8025	0.4612
					Group	F (1, 28) = 2.828	0.1038
					Interaction	F (4, 108) = 0.3533	0.8412
		cHAP-F vs LAP-F		Mixed-Model	Time	F (2.393, 60.43) = 1.132	0.3361
					Group	F (1, 27) = 7.719	0.0098*
					Interaction	F (4, 101) = 1.256	0.2925
		cHAP-M vs cHAP-F	Incorrect Latency	Mixed-Model	Time	F (2.801, 102.9) = 0.5406	0.6434
					Group	F (1, 37) = 0.3724	0.5454
					Interaction	F (4, 147) = 1.217	0.3060
		LAP-M vs LAP-F		Mixed-Model	Time	F (3.353, 49.46) = 1.583	0.2012
					Group	F (1, 18) = 0.02015	0.8887
					Interaction	F (4, 59) = 0.4776	0.7520
		cHAP-M vs LAP-M		Mixed-Model	Time	F (3.156, 86.80) = 0.8299	0.4861
					Group	F (1, 28) = 19.51	0.0001*
					Interaction	F (4, 110) = 1.289	0.2787
		cHAP-F vs LAP-F		Mixed-Model	Time	F (3.204, 76.91) = 2.184	0.0926
					Group	F (1, 27) = 9.991	0.0039*
					Interaction	F (4, 96) = 0.8713	0.4842
		cHAP-M vs cHAP-F	Premature (%)	RM Two-Way ANOVA	Time	F (3.323, 122.9) = 4.503	0.0037*
					Group	F (1, 37) = 0.2864	0.5957
					Interaction	F (4, 148) = 0.5989	0.6640
		LAP-M vs LAP-F		Mixed-Model	Time	F (2.149, 35.46) = 1.392	0.2622
					Group	F (1, 18) = 0.4528	0.5095
					Interaction	F (4, 66) = 1.377	0.2514
		cHAP-M vs LAP-M		Mixed-Model	Time	F (3.225, 89.50) = 0.9268	0.4366
					Group	F (1, 28) = 0.6728	0.4190
					Interaction	F (4, 111) = 0.8142	0.5187
		cHAP-F vs LAP-F		Mixed-Model	Time	F (2.055, 52.93) = 3.280	0.0441*
					Group	F (1, 27) = 4.805	0.0372*
					Interaction	F (4, 103) = 2.886	0.0260*	ns
		cHAP-M vs cHAP-F	Perseverative (%)	RM Two-Way ANOVA	Time	F (3.427, 126.8) = 2.527	0.0526&
					Group	F (1, 37) = 7.148	0.0111*
					Interaction	F (4, 148) = 1.598	0.1778
		LAP-M vs LAP-F		Mixed-Model	Time	F (3.007, 48.87) = 1.101	0.3577
					Group	F (1, 18) = 1.019	0.3262
					Interaction	F (4, 65) = 0.9399	0.4466
		cHAP-M vs LAP-M		Mixed-Model	Time	F (2.915, 80.89) = 1.607	0.1953
					Group	F (1, 28) = 0.1303	0.7208
					Interaction	F (4, 111) = 0.3046	0.8744
		cHAP-F vs LAP-F		Mixed-Model	Time	F (2.930, 74.70) = 3.009	0.0366*
					Group	F (1, 27) = 0.7430	0.3963
					Interaction	F (4, 102) = 0.7192	0.5808
		cHAP-M vs cHAP-F	ITI Tray Entries	RM Two-Way ANOVA	Time	F (2.919, 108.0) = 8.925	0.0001*
					Group	F (1, 37) = 1.517	0.2258
					Interaction	F (4, 148) = 0.4070	0.8034
		LAP-M vs LAP-F		RM Two-Way ANOVA	Time	F (2.983, 53.70) = 6.754	0.0006*
					Group	F (1, 18) = 2.673	0.1194
					Interaction	F (4, 72) = 0.7130	0.5858
		cHAP-M vs LAP-M		RM Two-Way ANOVA	Time	F (2.977, 83.36) = 9.260	0.0001*
					Group	F (1, 28) = 0.01750	0.8957
					Interaction	F (4, 112) = 0.8870	0.4743
		cHAP-F vs LAP-F		RM Two-Way ANOVA	Time	F (2.499, 67.47) = 4.964	0.0058*
					Group	F (1, 27) = 1.210	0.2811
					Interaction	F (4, 108) = 0.1418	0.9662
	Baseline 5 sec	cHAP-M vs cHAP-F	Correct	RM Two-Way ANOVA	Time	F (3.003, 111.1) = 3.096	0.0298*
					Group	F (1, 37) = 4.036	0.0519&
					Interaction	F (4, 148) = 3.650	0.0072*	1
		LAP-M vs LAP-F		RM Two-Way ANOVA	Time	F (3.065, 55.17) = 0.7730	0.5166
					Group	F (1, 18) = 0.1018	0.7534
					Interaction	F (4, 72) = 1.328	0.2680
		cHAP-M vs LAP-M		RM Two-Way ANOVA	Time	F (2.570, 71.95) = 3.202	0.0349*
					Group	F (1, 28) = 6.858	0.0141*
					Interaction	F (4, 112) = 1.789	0.1360
		cHAP-F vs LAP-F		RM Two-Way ANOVA	Time	F (2.763, 74.60) = 1.856	0.1488
					Group	F (1, 27) = 19.05	0.0002*
					Interaction	F (4, 108) = 0.8022	0.5263
		cHAP-M vs cHAP-F	Trials	RM Two-Way ANOVA	Time	F (2.549, 94.32) = 1.109	0.3439
					Group	F (1, 37) = 1.205	0.2794
					Interaction	F (4, 148) = 2.153	0.0771&
		LAP-M vs LAP-F		RM Two-Way ANOVA	Time	F (2.904, 52.27) = 0.5305	0.6576
					Group	F (1, 18) = 0.1735	0.6819
					Interaction	F (4, 72) = 1.142	0.3438
		cHAP-M vs LAP-M		RM Two-Way ANOVA	Time	F (2.413, 67.55) = 0.6953	0.5282
					Group	F (1, 28) = 4.913	0.0350*
					Interaction	F (4, 112) = 1.140	0.3415
		cHAP-F vs LAP-F		RM Two-Way ANOVA	Time	F (2.413, 65.15) = 2.784	0.0592&
					Group	F (1, 27) = 17.55	0.0003*
					Interaction	F (4, 108) = 0.6623	0.6195
		cHAP-M vs cHAP-F	Accuracy	RM Two-Way ANOVA	Time	F (2.773, 102.6) = 1.952	0.1306
					Group	F (1, 37) = 4.830	0.0343*
					Interaction	F (4, 148) = 1.769	0.1381
		LAP-M vs LAP-F		Mixed-Model	Time	F (1.458, 25.51) = 2.699	0.1002
					Group	F (1, 18) = 3.516	0.0771&
					Interaction	F (4, 70) = 2.113	0.0882
		cHAP-M vs LAP-M		RM Two-Way ANOVA	Time	F (1.792, 50.18) = 2.282	0.1178
					Group	F (1, 28) = 1.571	0.2204
					Interaction	F (4, 112) = 5.414	0.0005*	ns
		cHAP-F vs LAP-F		Mixed-Model	Time	F (2.408, 63.82) = 0.4880	0.6509
					Group	F (1, 27) = 0.01788	0.8946
					Interaction	F (4, 106) = 1.372	0.2488
		cHAP-M vs cHAP-F	Omission (%)	RM Two-Way ANOVA	Time	F (2.677, 99.06) = 5.172	0.0033*
					Group	F (1, 37) = 4.342	0.0442*
					Interaction	F (4, 148) = 3.922	0.0047*	1
		LAP-M vs LAP-F		Mixed-Model	Time	F (2.505, 44.46) = 0.03670	0.9817
					Group	F (1, 18) = 3.172	0.0918
					Interaction	F (4, 71) = 1.192	0.3220
		cHAP-M vs LAP-M		RM Two-Way ANOVA	Time	F (1.577, 44.15) = 4.784	0.0194*
					Group	F (1, 28) = 12.11	0.0017*
					Interaction	F (4, 112) = 0.2806	0.8900
		cHAP-F vs LAP-F		Mixed-Model	Time	F (1.695, 45.35) = 0.5960	0.5286
					Group	F (1, 27) = 16.28	0.0004*
					Interaction	F (4, 107) = 0.8867	0.4746
		cHAP-M vs cHAP-F	Reward Collection Latency	RM Two-Way ANOVA	Time	F (2.229, 82.48) = 1.159	0.3225
					Group	F (1, 37) = 2.262	0.1411
					Interaction	F (4, 148) = 0.7917	0.5323
		LAP-M vs LAP-F		Mixed-Model	Time	F (1.907, 32.43) = 0.8051	0.4505
					Group	F (1, 18) = 0.02343	0.8801
					Interaction	F (4, 68) = 0.5557	0.6956
		cHAP-M vs LAP-M		Mixed-Model	Time	F (3.049, 83.85) = 0.09342	0.9650
					Group	F (1, 28) = 4.288	0.0477*
					Interaction	F (4, 110) = 0.7734	0.5448
		cHAP-F vs LAP-F		Mixed-Model	Time	F (2.093, 55.47) = 1.381	0.2600
					Group	F (1, 27) = 8.318	0.0076*
					Interaction	F (4, 106) = 2.944	0.0237*	ns
		cHAP-M vs cHAP-F	Correct Latency	RM Two-Way ANOVA	Time	F (2.152, 79.62) = 0.9683	0.3894
					Group	F (1, 37) = 13.11	0.0009*
					Interaction	F (4, 148) = 1.955	0.1044
		LAP-M vs LAP-F		Mixed-Model	Time	F (2.351, 39.96) = 0.6362	0.5591
					Group	F (1, 18) = 4.901	0.0400*
					Interaction	F (4, 68) = 0.1126	0.9777
		cHAP-M vs LAP-M		Mixed-Model	Time	F (2.930, 80.57) = 0.1873	0.9010
					Group	F (1, 28) = 8.344	0.0074*
					Interaction	F (4, 110) = 0.9776	0.4229
		cHAP-F vs LAP-F		Mixed-Model	Time	F (3.195, 84.68) = 2.387	0.0709&
					Group	F (1, 27) = 11.64	0.0021*
					Interaction	F (4, 106) = 0.5964	0.6660
		cHAP-M vs cHAP-F	Incorrect Latency	Mixed-Model	Time	F (3.292, 118.5) = 0.7970	0.5080
					Group	F (1, 37) = 35.18	0.0001
					Interaction	F (4, 144) = 1.361	0.2503
		LAP-M vs LAP-F		Mixed-Model	Time	F (2.250, 37.13) = 0.4335	0.6747
					Group	F (1, 18) = 6.428	0.0207*
					Interaction	F (4, 66) = 0.7233	0.5791
		cHAP-M vs LAP-M		Mixed-Model	Time	F (3.193, 83.02) = 1.339	0.2667
					Group	F (1, 28) = 1.758	0.1955
					Interaction	F (4, 104) = 0.1246	0.9733
		cHAP-F vs LAP-F		Mixed-Model	Time	F (3.195, 84.68) = 2.387	0.0709&
					Group	F (1, 27) = 11.64	0.0021*
					Interaction	F (4, 106) = 0.5964	0.6660
		cHAP-M vs cHAP-F	Premature (%)	RM Two-Way ANOVA	Time	F (2.267, 83.88) = 1.448	0.2399
					Group	F (1, 37) = 1.017	0.3198
					Interaction	F (4, 148) = 0.7763	0.5422
		LAP-M vs LAP-F		Mixed-Model	Time	F (3.374, 59.05) = 2.062	0.1080
					Group	F (1, 18) = 0.06132	0.8072
					Interaction	F (4, 70) = 1.051	0.3871
		cHAP-M vs LAP-M		RM Two-Way ANOVA	Time	F (2.150, 60.19) = 0.6372	0.5433
					Group	F (1, 28) = 0.04499	0.8336
					Interaction	F (4, 112) = 0.7497	0.5602
		cHAP-F vs LAP-F		Mixed-Model	Time	F (3.293, 87.27) = 3.780	0.0110*
					Group	F (1, 27) = 0.6726	0.4193
					Interaction	F (4, 106) = 0.8166	0.5173
		cHAP-M vs cHAP-F	Perseverative (%)	RM Two-Way ANOVA	Time	F (3.116, 115.3) = 4.017	0.0085*
					Group	F (1, 37) = 12.97	0.0009*
					Interaction	F (4, 148) = 0.8873	0.4732
		LAP-M vs LAP-F		Mixed-Model	Time	F (2.620, 45.85) = 0.9117	0.4318
					Group	F (1, 18) = 7.914	0.0115*
					Interaction	F (4, 70) = 0.6743	0.6120
		cHAP-M vs LAP-M		RM Two-Way ANOVA	Time	F (3.244, 90.83) = 0.2195	0.8958
					Group	F (1, 28) = 0.1175	0.7343
					Interaction	F (4, 112) = 0.9782	0.4225
		cHAP-F vs LAP-F		RM Two-Way ANOVA	Time	F (3.136, 83.11) = 4.181	0.0075*
					Group	F (1, 27) = 0.2133	0.6479
					Interaction	F (4, 106) = 1.924	0.1117
		cHAP-M vs cHAP-F	ITI Tray Entries	RM Two-Way ANOVA	Interaction	F (4, 108) = 6.168	0.0002*	3, 4
					Time	F (2.664, 71.92) = 9.798	0.0001*
					Group	F (1, 27) = 28.04	0.0001*
		LAP-M vs LAP-F		RM Two-Way ANOVA	Time	F (3.432, 61.78) = 2.152	0.0945
					Group	F (1, 18) = 3.132	0.0937
					Interaction	F (4, 72) = 1.250	0.2978
		cHAP-M vs LAP-M		RM Two-Way ANOVA	Time	F (2.848, 51.27) = 5.073	0.0043*
					Group	F (1, 18) = 7.235	0.0150*
					Interaction	F (4, 72) = 3.366	0.0139*	4
		cHAP-F vs LAP-F		RM Two-Way ANOVA	Time	F (2.836, 76.58) = 4.335	0.0081*
					Group	F (1, 27) = 1.122	0.2988
					Interaction	F (4, 108) = 0.09762	0.9830

## Sheet: Table S3
	Comparison : cHAP vs LAP Exclusions		Table S3. Genetic Line Differences During 5-Choice Testing
	Assessment	Measure	Analysis Test	Effect	F(df)	P-value	Significant Post-Hoc Sessions
	Baseline 5s	Correct	Mixed-Model	Time	F (3.141, 160.2) = 2.612	0.0506&
				Group	F (1, 52) = 29.63	0.0001*
				Interaction	F (4, 204) = 3.421	0.0099*	1, 3, 4
		Trials	Mixed-Model	Time	F (3.319, 169.3) = 0.7463	0.5385
				Group	F (1, 52) = 24.19	0.0001*
				Interaction	F (4, 204) = 1.996	0.0964
		Accuracy	Mixed-Model	Time	F (3.158, 161.0) = 3.547	0.0144*
				Group	F (1, 52) = 0.004165	0.9488
				Interaction	F (4, 204) = 3.019	0.0190*	ns
		Omission (%)	Mixed-Model	Time	F (1.878, 95.79) = 3.575	0.0345*
				Group	F (1, 52) = 12.67	0.0008*
				Interaction	F (4, 204) = 0.9702	0.4249
		Reward Collection Latency	Mixed-Model	Time	F (2.589, 132.1) = 0.07748	0.9585
				Group	F (1, 52) = 5.653	0.0211*
				Interaction	F (4, 204) = 1.287	0.2763
		Correct Latency	Mixed-Model	Time	F (2.862, 146.0) = 0.5063	0.6698
				Group	F (1, 52) = 7.192	0.0098*
				Interaction	F (4, 204) = 1.250	0.2910
		Incorrect Latency	Mixed-Model	Time	F (3.188, 157.0) = 1.085	0.3591
				Group	F (1, 52) = 0.2879	0.5939
				Interaction	F (4, 197) = 0.1117	0.9783
		Premature (%)	Mixed-Model	Time	F (3.627, 185.0) = 3.259	0.0160*
				Group	F (1, 52) = 0.1789	0.6741
				Interaction	F (4, 204) = 1.455	0.2174
		Perseverative (%)	Mixed-Model	Time	F (3.463, 176.6) = 1.964	0.1119
				Group	F (1, 52) = 0.3463	0.5587
				Interaction	F (4, 204) = 1.223	0.3024
		ITI Tray Entries	Mixed-Model	Time	F (3.102, 158.2) = 2.538	0.0566&
				Group	F (1, 52) = 0.5499	0.4617
				Interaction	F (4, 204) = 0.9007	0.4645
	Impulsivity 5s	Correct	RM Two-Way ANOVA	Time	F (3.406, 177.1) = 11.06	0.0001*
				Group	F (1, 52) = 8.141	0.0062*
				Interaction	F (4, 208) = 1.518	0.1982
		Trials	RM Two-Way ANOVA	Time	F (3.336, 173.5) = 8.655	0.0001*
				Group	F (1, 52) = 9.300	0.0036*
				Interaction	F (4, 208) = 0.8249	0.5106
		Accuracy	RM Two-Way ANOVA	Time	F (3.083, 160.3) = 4.193	0.0064*
				Group	F (1, 52) = 0.5067	0.4798
				Interaction	F (4, 208) = 0.3406	0.8504
		Omission (%)	RM Two-Way ANOVA	Time	F (2.353, 122.3) = 10.22	0.0001*
				Group	F (1, 52) = 10.18	0.0024*
				Interaction	F (4, 208) = 1.818	0.1265
		Reward Collection Latency	RM Two-Way ANOVA	Time	F (1.067, 55.47) = 5.592	0.0198*
				Group	F (1, 52) = 1.365	0.2479
				Interaction	F (4, 208) = 0.03216	0.9980
		Correct Latency	RM Two-Way ANOVA	Time	F (3.468, 180.3) = 8.022	0.0001*
				Group	F (1, 52) = 7.443	0.0087*
				Interaction	F (4, 208) = 4.719	0.0012*
		Incorrect Latency	Mixed-Model	Time	F (3.799, 175.7) = 1.300	0.2728
				Group	F (1, 52) = 0.7936	0.3771
				Interaction	F (4, 185) = 0.9736	0.4232
		Premature (%)	RM Two-Way ANOVA	Time	F (2.984, 155.2) = 7.018	0.0002*
				Group	F (1, 52) = 3.180	0.0804&
				Interaction	F (4, 208) = 2.089	0.0834
		Perseverative (%)	RM Two-Way ANOVA	Time	F (2.484, 129.2) = 5.732	0.0021*
				Group	F (1, 52) = 1.060	0.3079
				Interaction	F (4, 208) = 1.296	0.2729
		ITI Tray Entries	RM Two-Way ANOVA	Time	F (2.581, 134.2) = 1.978	0.1292
				Group	F (1, 52) = 0.2744	0.6026
				Interaction	F (4, 208) = 1.098	0.3587
	Attention	Correct	Mixed-Model	Time	F (3.179, 163.7) = 3.961	0.0081*
				Group	F (1, 52) = 21.26	0.0001*
				Interaction	F (4, 206) = 1.339	0.2566
		Trials	Mixed-Model	Time	F (3.055, 157.4) = 0.8023	0.4963
				Group	F (1, 52) = 14.54	0.0004*
				Interaction	F (4, 206) = 1.477	0.2103
		Accuracy	Mixed-Model	Time	F (3.590, 184.9) = 0.9108	0.4507
				Group	F (1, 52) = 0.09773	0.7558
				Interaction	F (4, 206) = 0.6698	0.6136
		Omission (%)	Mixed-Model	Time	F (3.677, 189.4) = 13.45	0.0001*
				Group	F (1, 52) = 26.27	0.0001*
				Interaction	F (4, 206) = 0.1575	0.9595
		Reward Collection Latency	Mixed-Model	Time	F (1.632, 84.02) = 0.5667	0.5352
				Group	F (1, 52) = 8.663	0.0048*
				Interaction	F (4, 206) = 1.722	0.1463
		Correct Latency	Mixed-Model	Time	F (3.468, 178.6) = 3.417	0.0140*
				Group	F (1, 52) = 0.2996	0.5865
				Interaction	F (4, 206) = 2.618	0.0362*	ns
		Incorrect Latency	Mixed-Model	Time	F (3.833, 197.4) = 2.123	0.0823
				Group	F (1, 52) = 0.1714	0.6806
				Interaction	F (4, 206) = 1.501	0.2030
		Premature (%)	Mixed-Model	Time	F (3.352, 172.6) = 1.258	0.2903
				Group	F (1, 52) = 7.423	0.0088*
				Interaction	F (4, 206) = 0.9800	0.4194
		Perseverative (%)	Mixed-Model	Time	F (3.544, 182.5) = 2.549	0.0476*
				Group	F (1, 52) = 0.1712	0.6807
				Interaction	F (4, 206) = 1.075	0.3701
		ITI Tray Entries	Mixed-Model	Time	F (2.555, 131.6) = 9.821	0.0001*
				Group	F (1, 52) = 1.058	0.3084
				Interaction	F (4, 206) = 1.214	0.3058

## Sheet: Table S4
	Table S4. Sex and Genetic Differences During 5-Choice Testing
	Assessment	Comparison	Measure	Analysis Test	Effect	F(df)	p-value	Significant Post-Hoc Sessions
	Baseline 5 sec	cHAP-M vs cHAP-F	Correct	Mixed-Model	Time	F (2.465, 86.89) = 4.949	0.0056*
					Group	F (1, 36) = 6.458	0.0155*
					Interaction	F (4, 141) = 2.839	0.0266*	ns
		LAP-M vs LAP-F		Mixed-Model	Time	F (3.108, 42.74) = 1.329	0.2773
					Group	F (1, 14) = 0.02368	0.8799
					Interaction	F (4, 55) = 0.5690	0.6862
		cHAP-M vs LAP-M		Mixed-Model	Time	F (2.321, 56.87) = 3.088	0.0461*
					Group	F (1, 25) = 15.17	0.0006*
					Interaction	F (4, 98) = 1.861	0.1233	ns
		cHAP-F vs LAP-F		Mixed-Model	Time	F (2.544, 62.33) = 1.362	0.2640
					Group	F (1, 25) = 14.82	0.0007*
					Interaction	F (4, 98) = 2.098	0.0868
		cHAP-M vs cHAP-F	Trials	Mixed-Model	Time	F (2.310, 81.44) = 3.183	0.0398*
					Group	F (1, 36) = 0.09672	0.7576
					Interaction	F (4, 141) = 1.414	0.2325
		LAP-M vs LAP-F		Mixed-Model	Time	F (3.299, 45.36) = 0.5279	0.6822
					Group	F (1, 14) = 0.6327	0.4396
					Interaction	F (4, 55) = 0.3384	0.8509
		cHAP-M vs LAP-M		Mixed-Model	Time	F (2.411, 59.07) = 0.5962	0.5844
					Group	F (1, 25) = 11.59	0.0022*
					Interaction	F (4, 98) = 1.108	0.3571
		cHAP-F vs LAP-F		Mixed-Model	Time	F (2.522, 61.78) = 1.259	0.2948
					Group	F (1, 25) = 13.20	0.0013*
					Interaction	F (4, 98) = 1.267	0.2881
		cHAP-M vs cHAP-F	Accuracy	Mixed-Model	Time	F (3.171, 111.8) = 2.428	0.0658&
					Group	F (1, 36) = 5.792	0.0214*
					Interaction	F (4, 141) = 2.384	0.0542&
		LAP-M vs LAP-F		Mixed-Model	Time	F (2.887, 39.69) = 3.285	0.0320*
					Group	F (1, 14) = 3.588	0.0790&
					Interaction	F (4, 55) = 1.532	0.2058
		cHAP-M vs LAP-M		Mixed-Model	Time	F (3.255, 78.93) = 3.379	0.0195*
					Group	F (1, 25) = 2.532e-006	0.9987
					Interaction	F (4, 97) = 3.835	0.0062*
		cHAP-F vs LAP-F		Mixed-Model	Time	F (2.274, 56.27) = 0.7229	0.5065
					Group	F (1, 25) = 0.01103	0.9172
					Interaction	F (4, 99) = 2.157	0.0794&
		cHAP-M vs cHAP-F	Omission (%)	Mixed-Model	Time	F (2.871, 101.2) = 4.240	0.0081*
					Group	F (1, 36) = 3.579	0.0666&
					Interaction	F (4, 141) = 3.272	0.0134*	ns
		LAP-M vs LAP-F		Mixed-Model	Time	F (1.361, 18.72) = 0.9861	0.3606
					Group	F (1, 14) = 4.559	0.0509&
					Interaction	F (4, 55) = 0.9545	0.4398
		cHAP-M vs LAP-M		Mixed-Model	Time	F (1.485, 37.51) = 3.873	0.0410*
					Group	F (1, 26) = 8.203	0.0082*
					Interaction	F (4, 101) = 0.5079	0.7300
		cHAP-F vs LAP-F		Mixed-Model	Time	F (1.936, 45.99) = 2.482	0.0963
					Group	F (1, 24) = 14.61	0.0008*
					Interaction	F (4, 95) = 2.687	0.0359*	1
		cHAP-M vs cHAP-F	Reward Collection Latency	Mixed-Model	Time	F (1.735, 61.17) = 1.031	0.3539
					Group	F (1, 36) = 2.204	0.1464
					Interaction	F (4, 141) = 0.6592	0.6214
		LAP-M vs LAP-F		Mixed-Model	Time	F (1.965, 27.02) = 0.5460	0.5825
					Group	F (1, 14) = 1.095	0.3131
					Interaction	F (4, 55) = 0.8840	0.4797
		cHAP-M vs LAP-M		Mixed-Model	Time	F (2.429, 61.32) = 0.1062	0.9301
					Group	F (1, 26) = 2.242	0.1463
					Interaction	F (4, 101) = 1.162	0.3320
		cHAP-F vs LAP-F		Mixed-Model	Time	F (2.391, 56.79) = 2.020	0.1337
					Group	F (1, 24) = 4.210	0.0512&
					Interaction	F (4, 95) = 2.458	0.0507&
		cHAP-M vs cHAP-F	Correct Latency	Mixed-Model	Time	F (2.383, 84.01) = 0.9107	0.4209
					Group	F (1, 36) = 13.00	0.0009*
					Interaction	F (4, 141) = 1.357	0.2522
		LAP-M vs LAP-F		Mixed-Model	Time	F (2.122, 29.18) = 0.6213	0.5534
					Group	F (1, 14) = 5.840	0.0299*
					Interaction	F (4, 55) = 0.5027	0.7339
		cHAP-M vs LAP-M		Mixed-Model	Time	F (2.477, 63.16) = 0.4898	0.6550
					Group	F (1, 26) = 3.988	0.0564&
					Interaction	F (4, 102) = 0.8506	0.4965
		cHAP-F vs LAP-F		Mixed-Model	Time	F (3.185, 74.86) = 2.318	0.0787&
					Group	F (1, 24) = 8.700	0.0070*
					Interaction	F (4, 94) = 0.8449	0.5002
		cHAP-M vs cHAP-F	Incorrect Latency	Mixed-Model	Time	F (3.342, 114.5) = 0.5996	0.6342
					Group	F (1, 36) = 33.04	0.0001*
					Interaction	F (4, 137) = 1.062	0.3778
		LAP-M vs LAP-F		Mixed-Model	Time	F (2.303, 29.94) = 0.5112	0.6304
					Group	F (1, 14) = 4.620	0.0496*
					Interaction	F (4, 52) = 0.9355	0.4508
		cHAP-M vs LAP-M		Mixed-Model	Time	F (3.143, 74.63) = 1.498	0.2205
					Group	F (1, 26) = 0.0001921	0.9890
					Interaction	F (4, 95) = 0.2426	0.9135
		cHAP-F vs LAP-F		Mixed-Model	Time	F (3.185, 74.86) = 2.318	0.0787&
					Group	F (1, 24) = 8.700	0.0070*
					Interaction	F (4, 94) = 0.8449	0.5002
		cHAP-M vs cHAP-F	Premature (%)	Mixed-Model	Time	F (3.380, 119.1) = 3.640	0.0116*
					Group	F (1, 36) = 0.5359	0.4689
					Interaction	F (4, 141) = 0.6402	0.6347
		LAP-M vs LAP-F		Mixed-Model	Time	F (3.051, 41.95) = 1.680	0.1851
					Group	F (1, 14) = 0.05028	0.8258
					Interaction	F (4, 55) = 0.4707	0.7570
		cHAP-M vs LAP-M		Mixed-Model	Time	F (3.557, 90.69) = 1.118	0.3506
					Group	F (1, 26) = 0.003255	0.9549
					Interaction	F (4, 102) = 1.007	0.4076
		cHAP-F vs LAP-F		Mixed-Model	Time	F (2.976, 69.94) = 3.545	0.0191*
					Group	F (1, 24) = 1.279	0.2692
					Interaction	F (4, 94) = 0.9643	0.4309
		cHAP-M vs cHAP-F	Perseverative (%)	Mixed-Model	Time	F (3.069, 108.2) = 4.011	0.0090*
					Group	F (1, 36) = 10.33	0.0028*
					Interaction	F (4, 141) = 0.6171	0.6510
		LAP-M vs LAP-F		Mixed-Model	Time	F (2.741, 37.69) = 0.5732	0.6211
					Group	F (1, 14) = 3.536	0.0810
					Interaction	F (4, 55) = 0.5804	0.6781
		cHAP-M vs LAP-M		Mixed-Model	Time	F (3.177, 81.01) = 0.3057	0.8322
					Group	F (1, 26) = 0.1095	0.7433
					Interaction	F (4, 102) = 0.9628	0.4314
		cHAP-F vs LAP-F		Mixed-Model	Time	F (3.582, 84.17) = 3.884	0.0080*
					Group	F (1, 24) = 0.2441	0.6258
					Interaction	F (4, 94) = 1.555	0.1927
		cHAP-M vs cHAP-F	ITI Tray Entries	Mixed-Model	Time	F (2.602, 91.72) = 0.6008	0.5930
					Group	F (1, 36) = 4.764	0.0357*
					Interaction	F (4, 141) = 1.621	0.1722
		LAP-M vs LAP-F		Mixed-Model	Time	F (3.367, 46.29) = 2.587	0.0581&
					Group	F (1, 14) = 1.674	0.2166
					Interaction	F (4, 55) = 0.9446	0.4453
		cHAP-M vs LAP-M		Mixed-Model	Time	F (2.714, 69.20) = 1.352	0.2656
					Group	F (1, 26) = 0.02275	0.8813
					Interaction	F (4, 102) = 1.089	0.3661
		cHAP-F vs LAP-F		Mixed-Model	Time	F (2.969, 69.77) = 3.733	0.0153*
					Group	F (1, 24) = 2.747	0.1104
					Interaction	F (4, 94) = 0.1629	0.9566
	Impulsivity 5 sec	cHAP-M vs cHAP-F	Correct	Mixed-Model	Time	F (3.268, 115.2) = 5.941	0.0006*
					Group	F (1, 36) = 0.1922	0.6637
					Interaction	F (4, 141) = 2.695	0.0333*	ns
		LAP-M vs LAP-F		Mixed-Model	Time	F (3.326, 45.73) = 6.380	0.0007*
					Group	F (1, 14) = 3.002	0.1051
					Interaction	F (4, 55) = 0.8750	0.4849
		cHAP-M vs LAP-M		Mixed-Model	Time	F (2.429, 58.91) = 19.49	0.0001*
					Group	F (1, 25) = 1.489	0.2338
					Interaction	F (4, 97) = 1.152	0.3367
		cHAP-F vs LAP-F		Mixed-Model	Time	F (3.548, 87.80) = 2.381	0.0648&
					Group	F (1, 25) = 8.637	0.0070*
					Interaction	F (4, 99) = 1.161	0.3326
		cHAP-M vs cHAP-F	Trials	Mixed-Model	Time	F (3.015, 106.3) = 3.766	0.0128*
					Group	F (1, 36) = 1.176	0.2854
					Interaction	F (4, 141) = 1.473	0.2134
		LAP-M vs LAP-F		Mixed-Model	Time	F (3.101, 42.64) = 4.366	0.0085*
					Group	F (1, 14) = 6.425	0.0238*
					Interaction	F (4, 55) = 1.059	0.3858
		cHAP-M vs LAP-M		Mixed-Model	Time	F (2.219, 53.81) = 15.19	0.0001*
					Group	F (1, 25) = 1.931	0.1769
					Interaction	F (4, 97) = 1.567	0.1892
		cHAP-F vs LAP-F		Mixed-Model	Time	F (3.041, 75.28) = 2.305	0.0827
					Group	F (1, 25) = 9.548	0.0049*
					Interaction	F (4, 99) = 0.5580	0.6936
		cHAP-M vs cHAP-F	Accuracy	Mixed-Model	Time	F (2.124, 74.87) = 3.822	0.0241*
					Group	F (1, 36) = 10.69	0.0024*
					Interaction	F (4, 141) = 0.9654	0.4286
		LAP-M vs LAP-F		Mixed-Model	Time	F (1.941, 26.69) = 2.386	0.1127
					Group	F (1, 14) = 0.02874	0.8678
					Interaction	F (4, 55) = 3.000	0.0260*
		cHAP-M vs LAP-M		Mixed-Model	Time	F (1.856, 45.00) = 1.704	0.1951
					Group	F (1, 25) = 1.628	0.2137
					Interaction	F (4, 97) = 0.6243	0.6463
		cHAP-F vs LAP-F		Mixed-Model	Time	F (2.736, 67.71) = 7.255	0.0004*
					Group	F (1, 25) = 0.2869	0.5969
					Interaction	F (4, 99) = 1.850	0.1254
		cHAP-M vs cHAP-F	Omission (%)	Mixed-Model	Time	F (1.745, 61.51) = 8.578	0.0009*
					Group	F (1, 36) = 8.272	0.0067*
					Interaction	F (4, 141) = 5.180	0.0006*	1
		LAP-M vs LAP-F		Mixed-Model	Time	F (2.122, 29.18) = 3.602	0.0376*
					Group	F (1, 14) = 0.4566	0.5102
					Interaction	F (4, 55) = 0.5116	0.7274
		cHAP-M vs LAP-M		Mixed-Model	Time	F (1.733, 42.01) = 9.855	0.0005*
					Group	F (1, 25) = 4.013	0.0561&
					Interaction	F (4, 97) = 0.8885	0.4739
		cHAP-F vs LAP-F		Mixed-Model	Time	F (2.566, 63.50) = 2.579	0.0701&
					Group	F (1, 25) = 22.62	0.0001*
					Interaction	F (4, 99) = 1.503	0.2070
		cHAP-M vs cHAP-F	Reward Collection Latency	Mixed-Model	Time	F (1.044, 36.79) = 4.768	0.0340*
					Group	F (1, 36) = 2.031	0.1628
					Interaction	F (4, 141) = 3.042	0.0193*	ns
		LAP-M vs LAP-F		Mixed-Model	Time	F (1.146, 19.77) = 2.917	0.0993
					Group	F (1, 69) = 0.09220	0.7623
					Interaction	F (4, 69) = 0.2082	0.9331
		cHAP-M vs LAP-M		Mixed-Model	Time	F (1.069, 25.91) = 3.926	0.0559&
					Group	F (1, 25) = 0.06703	0.7978
					Interaction	F (4, 97) = 0.2201	0.9266
		cHAP-F vs LAP-F		Mixed-Model	Time	F (1.040, 25.74) = 2.722	0.1101
					Group	F (1, 25) = 3.999	0.0565&
					Interaction	F (4, 99) = 0.9097	0.4614
		cHAP-M vs cHAP-F	Correct Latency	Mixed-Model	Time	F (3.148, 111.0) = 2.843	0.0386*
					Group	F (1, 36) = 9.300	0.0043*
					Interaction	F (4, 141) = 1.457	0.2186
		LAP-M vs LAP-F		Mixed-Model	Time	F (2.176, 29.92) = 6.333	0.0042*
					Group	F (1, 14) = 0.8856	0.3626
					Interaction	F (4, 55) = 2.299	0.0704&
		cHAP-M vs LAP-M		Mixed-Model	Time	F (2.747, 66.62) = 8.258	0.0001*
					Group	F (1, 25) = 4.600	0.0419*
					Interaction	F (4, 97) = 4.110	0.0040*	ns
		cHAP-F vs LAP-F		Mixed-Model	Time	F (2.421, 59.91) = 6.401	0.0017*
					Group	F (1, 25) = 3.799	0.0626&
					Interaction	F (4, 99) = 2.988	0.0225*	ns
		cHAP-M vs cHAP-F	Incorrect Latency	Mixed-Model	Time	F (3.775, 121.7) = 0.6809	0.5982
					Group	F (1, 36) = 1.578	0.2171
					Interaction	F (4, 129) = 1.956	0.1052
		LAP-M vs LAP-F		Mixed-Model	Time	F (2.675, 29.43) = 1.618	0.2096
					Group	F (1, 14) = 3.245	0.0932
					Interaction	F (4, 44) = 1.244	0.3063
		cHAP-M vs LAP-M		Mixed-Model	Time	F (3.555, 82.65) = 1.888	0.1278
					Group	F (1, 25) = 2.672	0.1146
					Interaction	F (4, 93) = 2.943	0.0244*	ns
		cHAP-F vs LAP-F		Mixed-Model	Time	F (3.477, 69.54) = 0.7220	0.5615
					Group	F (1, 25) = 0.1464	0.7052
					Interaction	F (4, 80) = 1.312	0.2727
		cHAP-M vs cHAP-F	Premature (%)	Mixed-Model	Time	F (2.390, 84.26) = 9.267	0.0001*
					Group	F (1, 36) = 0.8044	0.3757
					Interaction	F (4, 141) = 0.6699	0.6139
		LAP-M vs LAP-F		Mixed-Model	Time	F (2.147, 29.52) = 2.552	0.0915
					Group	F (1, 14) = 0.1145	0.7401
					Interaction	F (4, 55) = 0.4358	0.7821
		cHAP-M vs LAP-M		Mixed-Model	Time	F (2.496, 60.53) = 2.940	0.0492*
					Group	F (1, 25) = 0.4948	0.4883
					Interaction	F (4, 97) = 1.208	0.3124
		cHAP-F vs LAP-F		Mixed-Model	Time	F (3.289, 81.39) = 6.839	0.0002*
					Group	F (1, 25) = 4.393	0.0464*
					Interaction	F (4, 99) = 1.041	0.3901
		cHAP-M vs cHAP-F	Perseverative (%)	Mixed-Model	Time	F (2.261, 79.70) = 4.416	0.0120*
					Group	F (1, 36) = 30.37	0.0001*
					Interaction	F (4, 141) = 0.5221	0.7197
		LAP-M vs LAP-F		Mixed-Model	Time	F (1.965, 27.02) = 2.167	0.1347
					Group	F (1, 14) = 2.849	0.1136
					Interaction	F (4, 55) = 0.4792	0.7508
		cHAP-M vs LAP-M		Mixed-Model	Time	F (1.930, 46.80) = 5.519	0.0076*
					Group	F (1, 25) = 3.248	0.0836&
					Interaction	F (4, 97) = 0.8063	0.5241
		cHAP-F vs LAP-F		Mixed-Model	Time	F (2.352, 58.22) = 1.779	0.1720
					Group	F (1, 25) = 0.1173	0.7348
					Interaction	F (4, 99) = 0.5318	0.7126
		cHAP-M vs cHAP-F	ITI Tray Entries	Mixed-Model	Time	F (2.317, 81.66) = 1.402	0.2516
					Group	F (1, 36) = 3.876	0.0567&
					Interaction	F (4, 141) = 1.282	0.2800
		LAP-M vs LAP-F		Mixed-Model	Time	F (2.554, 35.12) = 2.820	0.0610&
					Group	F (1, 14) = 0.6941	0.4188
					Interaction	F (4, 55) = 0.9250	0.4561
		cHAP-M vs LAP-M		Mixed-Model	Time	F (1.620, 39.29) = 2.670	0.0920
					Group	F (1, 25) = 0.6502	0.4277
					Interaction	F (4, 97) = 0.8607	0.4905
		cHAP-F vs LAP-F		Mixed-Model	Time	F (2.390, 59.14) = 1.143	0.3325
					Group	F (1, 25) = 0.1050	0.7486
					Interaction	F (4, 99) = 0.3702	0.8294
	Attention	cHAP-M vs cHAP-F	Correct	Mixed-Model	Time	F (2.506, 89.59) = 5.854	0.0020*
					Group	F (1, 36) = 0.1372	0.7133
					Interaction	F (4, 143) = 1.272	0.2836
		LAP-M vs LAP-F		Mixed-Model	Time	F (3.264, 44.88) = 1.272	0.2957
					Group	F (1, 14) = 2.360	0.1467
					Interaction	F (4, 55) = 1.161	0.3381
		cHAP-M vs LAP-M		Mixed-Model	Time	F (2.262, 56.54) = 3.010	0.0512&
					Group	F (1, 25) = 4.378	0.0467*
					Interaction	F (4, 100) = 0.4687	0.7586
		cHAP-F vs LAP-F		Mixed-Model	Time	F (2.834, 69.42) = 3.507	0.0217*
					Group	F (1, 25) = 20.09	0.0001*
					Interaction	F (4, 98) = 1.283	0.2819
		cHAP-M vs cHAP-F	Trials	Mixed-Model	Time	F (2.168, 77.50) = 0.4705	0.6419
					Group	F (1, 36) = 0.07634	0.7839
					Interaction	F (4, 143) = 0.4282	0.7881
		LAP-M vs LAP-F		Mixed-Model	Time	F (2.947, 40.52) = 0.8632	0.4663
					Group	F (1, 14) = 6.008	0.0280*
					Interaction	F (4, 55) = 1.206	0.3186
		cHAP-M vs LAP-M		RM Two-Way ANOVA	Time	F (1.712, 42.79) = 0.7660	0.4524
					Group	F (1, 25) = 1.863	0.1844
					Interaction	F (4, 100) = 0.1590	0.9585
		cHAP-F vs LAP-F		Mixed-Model	Time	F (2.839, 69.56) = 2.027	0.1212
					Group	F (1, 25) = 16.39	0.0004*
					Interaction	F (4, 98) = 2.008	0.0992
		cHAP-M vs cHAP-F	Accuracy	Mixed-Model	Time	F (3.248, 116.1) = 0.1396	0.9461
					Group	F (1, 36) = 8.745	0.0055*
					Interaction	F (4, 143) = 0.8585	0.4906
		LAP-M vs LAP-F		Mixed-Model	Time	F (3.448, 47.41) = 0.8700	0.4758
					Group	F (1, 14) = 0.2405	0.6314
					Interaction	F (4, 55) = 1.269	0.2932
		cHAP-M vs LAP-M		RM Two-Way ANOVA	Time	F (2.887, 72.18) = 0.2200	0.8755
					Group	F (1, 25) = 0.2503	0.6213
					Interaction	F (4, 100) = 0.9115	0.4604
		cHAP-F vs LAP-F		Mixed-Model	Time	F (3.216, 78.79) = 1.830	0.1445
					Group	F (1, 25) = 1.003	0.3261
					Interaction	F (4, 98) = 1.238	0.2998
		cHAP-M vs cHAP-F	Omission (%)	Mixed-Model	Time	F (3.406, 121.8) = 16.37	0.0001*
					Group	F (1, 36) = 0.1245	0.7263
					Interaction	F (4, 143) = 3.200	0.0150*	ns
		LAP-M vs LAP-F		Mixed-Model	Time	F (3.484, 47.90) = 2.897	0.0376*
					Group	F (1, 14) = 0.005283	0.9431
					Interaction	F (4, 55) = 0.6848	0.6056
		cHAP-M vs LAP-M		RM Two-Way ANOVA	Time	F (3.324, 83.10) = 5.390	0.0014*
					Group	F (1, 25) = 9.879	0.0043*
					Interaction	F (4, 100) = 1.173	0.3271
		cHAP-F vs LAP-F		Mixed-Model	Time	F (3.446, 84.43) = 8.843	0.0001*
					Group	F (1, 25) = 19.54	0.0002*
					Interaction	F (4, 98) = 1.593	0.1822
		cHAP-M vs cHAP-F	Reward Collection Latency	Mixed-Model	Time	F (2.640, 94.38) = 1.778	0.1631
					Group	F (1, 36) = 0.3086	0.5820
					Interaction	F (4, 143) = 0.7493	0.5600
		LAP-M vs LAP-F		Mixed-Model	Time	F (1.084, 14.90) = 0.5156	0.4982
					Group	F (1, 14) = 1.060	0.3207
					Interaction	F (4, 55) = 0.7986	0.5313
		cHAP-M vs LAP-M		RM Two-Way ANOVA	Time	F (1.375, 34.37) = 0.8126	0.4102
					Group	F (1, 25) = 1.987	0.1709
					Interaction	F (4, 100) = 2.164	0.0785&
		cHAP-F vs LAP-F		Mixed-Model	Time	F (2.524, 61.84) = 1.196	0.3153
					Group	F (1, 25) = 9.168	0.0056*
					Interaction	F (4, 98) = 0.3249	0.8607
		cHAP-M vs cHAP-F	Correct Latency	Mixed-Model	Time	F (3.013, 107.7) = 2.541	0.0600&
					Group	F (1, 36) = 22.08	0.0001*
					Interaction	F (4, 143) = 2.435	0.0500	1, 2, 3, 4, 5
		LAP-M vs LAP-F		Mixed-Model	Time	F (2.829, 38.89) = 4.182	0.0130*
					Group	F (1, 14) = 0.6271	0.4416
					Interaction	F (4, 55) = 0.5740	0.6826
		cHAP-M vs LAP-M		Mixed-Model	Time	F (3.386, 84.66) = 0.5542	0.6677
					Group	F (1, 25) = 0.9325	0.3435
					Interaction	F (4, 100) = 2.722	0.0337*
		cHAP-F vs LAP-F		Mixed-Model	Time	F (3.102, 75.99) = 5.104	0.0026*
					Group	F (1, 25) = 3.818	0.0620&
					Interaction	F (4, 98) = 0.5975	0.6653
		cHAP-M vs cHAP-F	Incorrect Latency	Mixed-Model	Time	F (3.682, 131.6) = 1.120	0.3482
					Group	F (1, 36) = 2.638	0.1131
					Interaction	F (4, 143) = 1.372	0.2466
		LAP-M vs LAP-F		Mixed-Model	Time	F (3.648, 50.16) = 1.351	0.2660
					Group	F (1, 14) = 0.7661	0.3962
					Interaction	F (4, 55) = 0.3264	0.8591
		cHAP-M vs LAP-M		Mixed-Model	Time	F (3.650, 91.25) = 0.4511	0.7543
					Group	F (1, 25) = 0.1737	0.6804
					Interaction	F (4, 100) = 0.5853	0.6740
		cHAP-F vs LAP-F		Mixed-Model	Time	F (3.712, 90.94) = 1.766	0.1471
					Group	F (1, 25) = 0.05762	0.8123
					Interaction	F (4, 98) = 1.575	0.1869
		cHAP-M vs cHAP-F	Premature (%)	Mixed-Model	Time	F (2.972, 106.3) = 0.3901	0.7586
					Group	F (1, 36) = 0.01154	0.9150
					Interaction	F (4, 143) = 0.6855	0.6031
		LAP-M vs LAP-F		Mixed-Model	Time	F (2.458, 33.80) = 0.6402	0.5645
					Group	F (1, 14) = 0.1785	0.6791
					Interaction	F (4, 55) = 1.249	0.3010
		cHAP-M vs LAP-M		RM Two-Way ANOVA	Time	F (2.355, 58.87) = 1.390	0.2572
					Group	F (1, 25) = 3.106	0.0902
					Interaction	F (4, 100) = 1.828	0.1292
		cHAP-F vs LAP-F		Mixed-Model	Time	F (2.487, 60.94) = 2.379	0.0893
					Group	F (1, 25) = 6.737	0.0156*
					Interaction	F (4, 98) = 1.208	0.3124
		cHAP-M vs cHAP-F	Perseverative (%)	Mixed-Model	Time	F (3.228, 115.4) = 1.087	0.3602
					Group	F (1, 36) = 59.09	0.0001*
					Interaction	F (4, 143) = 0.3288	0.8583
		LAP-M vs LAP-F		Mixed-Model	Time	F (3.137, 43.14) = 1.639	0.1925
					Group	F (1, 14) = 31.08	0.0001*
					Interaction	F (4, 55) = 1.097	0.3675
		cHAP-M vs LAP-M		RM Two-Way ANOVA	Time	F (3.227, 80.68) = 1.900	0.1319
					Group	F (1, 25) = 0.001000	0.9750
					Interaction	F (4, 100) = 1.529	0.1996
		cHAP-F vs LAP-F		Mixed-Model	Time	F (3.514, 86.08) = 2.007	0.1091
					Group	F (1, 25) = 0.5883	0.4502
					Interaction	F (4, 98) = 0.7006	0.5934
		cHAP-M vs cHAP-F	ITI Tray Entries	Mixed-Model	Time	F (2.016, 72.07) = 5.427	0.0063*
					Group	F (1, 36) = 0.07647	0.7837
					Interaction	F (4, 143) = 0.03876	0.9971
		LAP-M vs LAP-F		Mixed-Model	Time	F (2.311, 31.77) = 4.605	0.0139*
					Group	F (1, 14) = 1.503	0.2404
					Interaction	F (4, 55) = 1.273	0.2918
		cHAP-M vs LAP-M		RM Two-Way ANOVA	Time	F (2.306, 57.65) = 4.509	0.0116*
					Group	F (1, 25) = 1.312	0.2629
					Interaction	F (4, 100) = 0.9530	0.4369
		cHAP-F vs LAP-F		Mixed-Model	Time	F (2.321, 56.87) = 6.830	0.0014*
					Group	F (1, 25) = 0.01465	0.9046
					Interaction	F (4, 98) = 1.448	0.2242

## Sheet: Table S5
			Table S5. 5-Choice Performance Between cHAP Males and Females
	Assessment	Measure	Column1	Effect	F(df)	P-value	Significant Post-Hoc Sessions
	Baseline 1 sec	Correct	Mixed-Model	Time	F (3.527, 121.7) = 2.194	0.0818
				Group	F (1, 35) = 0.3099	0.5813
				Interaction	F (4, 138) = 3.354	0.0118*	ns
		Trials	Mixed-Model	Time	F (3.485, 120.2) = 6.730	0.0001*
				Group	F (1, 35) = 3.951	0.0547&
				Interaction	F (4, 138) = 3.743	0.0063*	5
		Accuracy	Mixed-Model	Time	F (2.926, 101.0) = 1.571	0.2021
				Group	F (1, 35) = 2.726	0.1077
				Interaction	F (4, 138) = 2.500	0.0453*	ns
		Omission (%)	Mixed-Model	Time	F (2.838, 97.91) = 1.253	0.2948
				Group	F (1, 35) = 0.4088	0.5267
				Interaction	F (4, 138) = 1.534	0.1956
		Reward Collection Latency	Mixed-Model	Time	F (2.201, 75.93) = 0.3555	0.7222
				Group	F (1, 35) = 0.9163	0.3450
				Interaction	F (4, 138) = 1.254	0.2914
		Correct Latency	Mixed-Model	Time	F (2.344, 80.86) = 1.218	0.3047
				Group	F (1, 35) = 11.22	0.0020*
				Interaction	F (4, 138) = 1.959	0.1042
		Incorrect Latency	Mixed-Model	Time	F (2.947, 101.7) = 0.8238	0.4819
				Group	F (1, 35) = 0.2649	0.6100
				Interaction	F (4, 138) = 1.879	0.1176
		Premature (%)	Mixed-Model	Time	F (3.487, 120.3) = 7.639	0.0001*
				Group	F (1, 35) = 0.3441	0.5612
				Interaction	F (4, 138) = 0.2659	0.8995
		Perseverative (%)	Mixed-Model	Time	F (3.097, 106.9) = 2.110	0.1013
				Group	F (1, 35) = 7.444	0.0099*
				Interaction	F (4, 138) = 1.348	0.2552
		ITI Tray Entries	Mixed-Model	Time	F (2.877, 99.26) = 6.910	0.0003*
				Group	F (1, 35) = 0.9328	0.3408
				Interaction	F (4, 138) = 0.1668	0.9549
	Impulsivity	Correct	Mixed-Model	Time	F (2.698, 92.40) = 9.939	0.0001*
				Group	F (1, 35) = 0.06676	0.7976
				Interaction	F (4, 137) = 1.483	0.2107
		Trials	Mixed-Model	Time	F (2.581, 89.68) = 6.008	0.0016*
				Group	F (1, 35) = 0.8662	0.3584
				Interaction	F (4, 139) = 0.6346	0.6387
		Accuracy	Mixed-Model	Time	F (2.697, 93.71) = 2.513	0.0695&
				Group	F (1, 35) = 11.95	0.0015*
				Interaction	F (4, 139) = 0.4267	0.7892
		Omission (%)	Mixed-Model	Time	F (3.135, 108.9) = 2.215	0.0877
				Group	F (1, 35) = 0.4824	0.4919
				Interaction	F (4, 139) = 3.217	0.0146*	ns
		Reward Collection Latency	Mixed-Model	Time	F (1.593, 54.96) = 4.092	0.0301*
				Group	F (1, 35) = 4.013	0.0530&
				Interaction	F (4, 138) = 2.401	0.0529&
		Correct Latency	Mixed-Model	Time	F (3.043, 105.0) = 0.2926	0.8334
				Group	F (1, 35) = 26.95	0.0001*
				Interaction	F (4, 138) = 1.364	0.2498
		Incorrect Latency	Mixed-Model	Time	F (3.489, 119.5) = 1.190	0.3181
				Group	F (1, 35) = 0.05778	0.8114
				Interaction	F (4, 137) = 0.5539	0.6965
		Premature (%)	Mixed-Model	Time	F (2.711, 94.21) = 21.09	0.0001*
				Group	F (1, 35) = 0.1258	0.7249
				Interaction	F (4, 139) = 0.6163	0.6516
		Perseverative (%)	Mixed-Model	Time	F (2.602, 90.41) = 3.638	0.0203*
				Group	F (1, 35) = 1.352	0.2528
				Interaction	F (4, 139) = 0.8608	0.4893
		ITI Tray Entries	Mixed-Model	Time	F (2.515, 87.38) = 1.802	0.1616
				Group	F (1, 35) = 1.010	0.3219
				Interaction	F (4, 139) = 5.575	0.0003*
	Attention	Correct	RM Two-Way ANOVA	Time	F (2.301, 80.53) = 6.186	0.0020*
				Group	F (1, 35) = 2.101	0.1561
				Interaction	F (4, 140) = 1.299	0.2734
		Trials	RM Two-Way ANOVA	Time	F (1.715, 60.01) = 0.5892	0.5328
				Group	F (1, 35) = 0.9662	0.3324
				Interaction	F (4, 140) = 0.5055	0.7318
		Accuracy	RM Two-Way ANOVA	Time	F (3.247, 113.6) = 0.1123	0.9610
				Group	F (1, 35) = 7.954	0.0079*
				Interaction	F (4, 140) = 0.5236	0.7186
		Omission (%)	RM Two-Way ANOVA	Time	F (3.266, 114.3) = 15.84	0.0001*
				Group	F (1, 35) = 0.007771	0.9303
				Interaction	F (4, 140) = 2.979	0.0213*
		Reward Collection Latency	RM Two-Way ANOVA	Time	F (2.682, 93.86) = 1.626	0.1932
				Group	F (1, 35) = 0.03327	0.8563
				Interaction	F (4, 140) = 0.7720	0.5452
		Correct Latency	RM Two-Way ANOVA	Time	F (3.089, 108.1) = 2.427	0.0676&
				Group	F (1, 35) = 23.15	0.0001*
				Interaction	F (4, 140) = 2.187	0.0735&
		Incorrect Latency	RM Two-Way ANOVA	Time	F (3.572, 125.0) = 0.8670	0.4758
				Group	F (1, 35) = 1.636	0.2093
				Interaction	F (4, 140) = 1.372	0.2468
		Premature (%)	RM Two-Way ANOVA	Time	F (2.928, 102.5) = 0.3780	0.7642
				Group	F (1, 35) = 0.001533	0.9690
				Interaction	F (4, 140) = 0.6515	0.6268
		Perseverative (%)	RM Two-Way ANOVA	Time	F (3.305, 115.7) = 1.077	0.3651
				Group	F (1, 35) = 56.65	0.0001*
				Interaction	F (4, 140) = 0.3569	0.8389
		ITI Tray Entries	RM Two-Way ANOVA	Time	F (2.055, 71.92) = 5.332	0.0065*
				Group	F (1, 35) = 0.05811	0.8109
				Interaction	F (4, 140) = 0.03869	0.9971
